# Supplementary material for: Comparison of strategies for scalable causal discovery of latent variable models from mixed data
Source: Int J Data Sci Anal. 2018 Feb 6;6(1):33–45. doi: 10.1007/s41060-018-0104-3 (PMC6096780; doi:10.1007/s41060-018-0104-3)
Supplement: Supplementary file 3 — Supplementary material 3 (xlsx 9 KB) [file 41060_2018_104_MOESM3_ESM.xlsx]

## Sheet: Sheet1
	50 Nodes, 1000 Samples
		FCI (α = .01)	FCI-MAX (α = .01)	CFCI (α = .01)	MGM-FCI (λ =.1, α = .05)	MGM-FCI-MAX (λ = .15, α = .1)	MGM-CFCI (λ = .15, α = .1)	BCCD (e_prob = .75, loc_prob = .75)
ADJ	CC	0.836542	0.836542	0.836542	0.825595	0.847398	0.847398	0.884712
	CD	0.812469	0.812469	0.812469	0.820114	0.836228	0.836228	0.69568
	DD	0.803089	0.80266	0.803089	0.8085	0.767947	0.768358	0.556153
OR	CC	0.872838	0.934492	0.920547	0.889974	0.947825	0.935644	0.918598
	CD	0.906292	0.956291	0.913184	0.930058	0.950424	0.930275	0.947236
	DD	0.849152	0.907895	0.922589	0.899235	0.910883	0.920206	0.890988
