# Supplementary material for: Comparison of strategies for scalable causal discovery of latent variable models from mixed data
Source: Int J Data Sci Anal. 2018 Feb 6;6(1):33–45. doi: 10.1007/s41060-018-0104-3 (PMC6096780; doi:10.1007/s41060-018-0104-3)
Supplement: Supplementary file 4 — Supplementary material 4 (xlsx 9 KB) [file 41060_2018_104_MOESM4_ESM.xlsx]

## Sheet: Sheet1
	50 Nodes, 200 Samples	FCI (α = .1)	FCI-MAX (α = .01)	CFCI (α = .05)	MGM-FCI (λ =.1, α = .05)	MGM-FCI-MAX (λ = .25, α = .1)	MGM-CFCI (λ = .15, α = .1)	BCCD (e_prob = .25, loc_prob = .75)
ADJ	CC	0.795885	0.770416	0.792228	0.789113	0.797765	0.796765	0.829798
	CD	0.690527	0.669959	0.688401	0.69007	0.707009	0.693378	0.627973
	DD	0.631388	0.611486	0.621651	0.623892	0.596643	0.63286	0.482082
OR	CC	0.855717	0.93115	0.907725	0.898189	0.887619	0.872688	0.915874
	CD	0.840415	0.937825	0.892156	0.935434	0.929401	0.894243	0.925164
	DD	0.795525	0.906654	0.90426	0.894074	0.904803	0.916035	0.839834
