# Supplementary material for: Comparison of strategies for scalable causal discovery of latent variable models from mixed data
Source: Int J Data Sci Anal. 2018 Feb 6;6(1):33–45. doi: 10.1007/s41060-018-0104-3 (PMC6096780; doi:10.1007/s41060-018-0104-3)
Supplement: Supplementary file 5 — Supplementary material 5 (xlsx 8 KB) [file 41060_2018_104_MOESM5_ESM.xlsx]

## Sheet: Sheet1
	500 Nodes, 500 Samples	FCI (α = .001)	MGM-FCI (λ = .25, α = .05)	MGM-FCI-MAX (λ = .25, α = .05)
ADJ	CC	0.932955	0.951385	0.950827
	CD	0.859823	0.895384	0.895384
	DD	0.773729	0.677282	0.678898
OR	CC	0.883193	0.895169	0.965565
	CD	0.868241	0.878267	0.976544
	DD	0.788735	0.937575	0.954922
