# Supplementary material for: Comparison of strategies for scalable causal discovery of latent variable models from mixed data
Source: Int J Data Sci Anal. 2018 Feb 6;6(1):33–45. doi: 10.1007/s41060-018-0104-3 (PMC6096780; doi:10.1007/s41060-018-0104-3)
Supplement: Supplementary file 7 — Supplementary material 7 (xlsx 23 KB) [file 41060_2018_104_MOESM7_ESM.xlsx]

## Sheet: CODEBOOK
Field Name	Data Type	Field Size	Description	Codes
PARENT_ID	Number	Long Integer	1St ID number assigned to an HLRC particpant. This number will remain the same for all future studies.
FIRST_PFT_DT	Date/Time		First PFT date (mm/dd/yyyy)
HIV_ST	Number	Long Integer	HIV status	1=HIV+, 0=HIV-
AGE	Number	Long Integer	Age
GENDER	Number	Single	Gender	0=Male, 1=Female
RACE	Number	Single	Race	0=Caucasian, Non Hispanic, 1=Black, Non Hispanic, 2= Caucasian, Hispanic/Latino, 3=Black, Hispanic/Latino, 4=American Indian/Alaskan Native, 5=Asian/Pacific Islander, 6=Other, 7=Refused, 99=Unknown
HT	Number	Double	Height (in.)
WT	Number	Double	Weight (lbs.)
BMI	Number	Double	Body mass index (kg/m^2)
CD4	Number	Long Integer	CD4 count (asolute)
CD4DATE	Date/Time		CD4 date mm/dd/yyyy
CD4U	Number	Long Integer	CD4 unavailable	0=No, -1=Unavailable/unknown
VL	Number	Double	HIV viral load (absolute)
VLUD	Number	Long Integer	HIV viral load undetectable	0=No, -1=Undetectable
VLLL	Number	Long Integer	Lower limit of HIV viral load assay	#=Lower limit of assay
VLDATE	Date/Time		HIV viral load assay date (mm/dd/yyyy)
VLU	Number	Long Integer	HIV viral load unavailable	0=No, -1=Unavailable
VLNA	Number	Double	HIV viral load is not applicable (HIV-)	0=No, -1=Yes
MMRC_DONE	Number	Double	Mmrc done	1=Yes, 0=No
MMRC_SCORE	Number	Long Integer	Mmrc score	Higher # indicates worse symptoms
PQ_DONE	Number	Double	Pulmonary questionnaire completed	1=Yes, 0=No
A1HIV_ST	Number	Integer	HIV status	1=HIV+, 0=HIV-
A2HIVSOURCE	Number	Integer	Source of HIV infection	0=Homosexual, 1=Heterosexual, 2=IV drug use, 3=Blood transfusion, 8=Refused, 9=Unknown, 99=Other
A2HIVOTHERSOURCE	Text	Text	Other source of infection (free text). Null if HIV- or source defined in A2
A3HIV_DT	Date/Time		Date of HIV dx mm/dd/yyyy
A4HIVMED	Number	Integer	Ever taken ART	1=Yes, 0=ART naive or HIV-
A4A_PREP	Number	Integer	Took PrEP before being dx with HIV	1=Yes, -0=No
A4HIVMED_CURRENT	Number	Long Integer	Currently taking ART	1=Yes, 0=No, Null if HIV-
AGENERASE	Number	Integer	Taken Agenerase	0=No, 1=Now, 2=Ever, 9=Unknown, Null=ART naive or HIV-
APTIVUS	Number	Integer	Taken Aptivus	0=No, 1=Now, 2=Ever, 9=Unknown, Null=ART naive or HIV-
ATRIPLA	Number	Integer	Taken Atripla	0=No, 1=Now, 2=Ever, 9=Unknown, Null=ART naive or HIV-
COMBIVIR	Number	Integer	Taken Combivir	0=No, 1=Now, 2=Ever, 9=Unknown, Null=ART naive or HIV-
COMPLERA	Number	Integer	Taken Complera	0=No, 1=Now, 2=Ever, 9=Unknown, Null=ART naive or HIV-
CRIXIVAN	Number	Integer	Taken Crixivan	0=No, 1=Now, 2=Ever, 9=Unknown, Null=ART naive or HIV-
EDURANT	Number	Integer	Taken Edurant	0=No, 1=Now, 2=Ever, 9=Unknown, Null=ART naive or HIV-
ELVITEGRAVIR	Number	Integer	Taken Elvitegravir	0=No, 1=Now, 2=Ever, 9=Unknown, Null=ART naive or HIV-
EMTRIVA	Number	Integer	Taken Emtriva	0=No, 1=Now, 2=Ever, 9=Unknown, Null=ART naive or HIV-
EPIVIR	Number	Integer	Taken Epivir	0=No, 1=Now, 2=Ever, 9=Unknown, Null=ART naive or HIV-
EPZICOM	Number	Integer	Taken Epzicom	0=No, 1=Now, 2=Ever, 9=Unknown, Null=ART naive or HIV-
FUZEON	Number	Integer	Taken Fuzeon	0=No, 1=Now, 2=Ever, 9=Unknown, Null=ART naive or HIV-
HIVID	Number	Integer	Taken Hivid	0=No, 1=Now, 2=Ever, 9=Unknown, Null=ART naive or HIV-
INTELENCE	Number	Integer	Taken Intelence	0=No, 1=Now, 2=Ever, 9=Unknown, Null=ART naive or HIV-
INVIRASE	Number	Integer	Taken Invirase	0=No, 1=Now, 2=Ever, 9=Unknown, Null=ART naive or HIV-
ISENTRESS	Number	Integer	Taken Isentress	0=No, 1=Now, 2=Ever, 9=Unknown, Null=ART naive or HIV-
KALETRA	Number	Integer	Taken Kaletra	0=No, 1=Now, 2=Ever, 9=Unknown, Null=ART naive or HIV-
LEXIVA	Number	Integer	Taken Lexiva	0=No, 1=Now, 2=Ever, 9=Unknown, Null=ART naive or HIV-
LOPINAVIR	Number	Integer	Taken Lopinavir	0=No, 1=Now, 2=Ever, 9=Unknown, Null=ART naive or HIV-
NORVIR	Number	Integer	Taken Norvir	0=No, 1=Now, 2=Ever, 9=Unknown, Null=ART naive or HIV-
PREZISTA	Number	Integer	Taken Prezista	0=No, 1=Now, 2=Ever, 9=Unknown, Null=ART naive or HIV-
RESCRIPTOR	Number	Integer	Taken Rescriptor	0=No, 1=Now, 2=Ever, 9=Unknown, Null=ART naive or HIV-
RETROVIR	Number	Integer	Taken Retrovir	0=No, 1=Now, 2=Ever, 9=Unknown, Null=ART naive or HIV-
REYATAZ	Number	Integer	Taken Reyataz	0=No, 1=Now, 2=Ever, 9=Unknown, Null=ART naive or HIV-
SELZENTRY	Number	Integer	Taken Selzentry	0=No, 1=Now, 2=Ever, 9=Unknown, Null=ART naive or HIV-
STRIBILD	Number	Integer	Taken Strilbild	0=No, 1=Now, 2=Ever, 9=Unknown, Null=ART naive or HIV-
SUSTIVA	Number	Integer	Taken Sustiva	0=No, 1=Now, 2=Ever, 9=Unknown, Null=ART naive or HIV-
TRIZIVIR	Number	Integer	Taken Trizivir	0=No, 1=Now, 2=Ever, 9=Unknown, Null=ART naive or HIV-
TRUVADA	Number	Integer	Taken Truvada	0=No, 1=Now, 2=Ever, 9=Unknown, Null=ART naive or HIV-
VIDEX	Number	Integer	Taken Videx	0=No, 1=Now, 2=Ever, 9=Unknown, Null=ART naive or HIV-
VIRACEPT	Number	Integer	Taken Viracept	0=No, 1=Now, 2=Ever, 9=Unknown, Null=ART naive or HIV-
VIRAMUNE	Number	Integer	Taken Viramune	0=No, 1=Now, 2=Ever, 9=Unknown, Null=ART naive or HIV-
VIREAD	Number	Integer	Taken Viread	0=No, 1=Now, 2=Ever, 9=Unknown, Null=ART naive or HIV-
ZERIT	Number	Integer	Taken Zerit	0=No, 1=Now, 2=Ever, 9=Unknown, Null=ART naive or HIV-
ZIAGEN	Number	Integer	Taken Ziagen	0=No, 1=Now, 2=Ever, 9=Unknown, Null=ART naive or HIV-
OTHER_MED	Number	Integer	Taken other ART	0=No, 1=Now, 2=Ever, 9=Unknown, Null=ART naive or HIV-
OTHER_MED_NAME	Text	Text	Name of other ART (free text). Null if no "other" ART or HIV-
A6HOSPITAL_L6MO	Number	Integer	Hospitalized for any reason other than PCP in the last 6mo	1=Yes, 0=No
A7HOSPITAL_PNEUMONIA	Number	Integer	Hospitalized for pneumonia	1=Yes, 0=No, Null=Not hospitalized in the last 6mo
A8SEPTRA	Number	Integer	Taken Septra/Bactrim for any infection other than PCP or PCP prophylaxis ever or since the last visit	1=Yes, 0=No
A9SEPTRA_REASON	Text	Text	Reason for taking Septra/Bactrim. Null if never taken Septra/Bactrim
A11RXPREVENTPNEUMONIA	Number	Integer	Taken med to prevent pneumonia ever or since the last visit	1=Yes, 0=No
A12A_TMPSMX_EVER	Number	Integer	Taken TMP-SMX for PCP prophylaxis ever or since the last visit	1=Yes, 0=No, 9=Unknown, Null=Never taken med to prevent pnuemonia
A12B_TMPSMX_LY	Number	Integer	Taken TMP-SMX for PCP prophylaxis in the last 12mo	1=Yes, 0=No, 9=Unknown, Null=Not in the last 12mo or never taken med to prevent pnuemonia
A12C_TMPSMX_L3MO	Number	Integer	Taken TMP-SMX for PCP prophylaxis in the last 3mo	1=Yes, 0=No, 9=Unknown, Null=Not in the last 3mo or never taken med to prevent pnuemonia
A12D_TMPSMX_L3MO_DOSE	Text	Text	A12d tmpsmx l3mo dose
A12E_TMPSMX_LWK	Number	Integer	Taken TMP-SMX for PCP prophylaxis in the last week	1=Yes, 0=No, 9=Unknown, Null=Not in the last week or never taken med to prevent pnuemonia
A13A_DAPSONE_EVER	Number	Integer	Taken Dapsone for PCP prophylaxis ever or since the last visit	1=Yes, 0=No, 9=Unknown, Null=Never taken med to prevent pnuemonia
A13B_DAPSONE_LY	Number	Integer	Taken Dapsone for PCP prophylaxis in the last 12mo	1=Yes, 0=No, 9=Unknown, Null=Not in the last 12mo or never taken med to prevent pnuemonia
A13C_DAPSONE_L3MO	Number	Integer	Taken Dapsone for PCP prophylaxis in the last 3mo	1=Yes, 0=No, 9=Unknown, Null=Not in the last 3mo or never taken med to prevent pnuemonia
A13D_DAPSONE_L3MO_DOSE	Text	Text	A13d dapsone l3mo dose
A13E_DAPSONE_LWK	Number	Integer	Taken Dapsone for PCP prophylaxis in the last week	1=Yes, 0=No, 9=Unknown, Null=Not in the last week or never taken med to prevent pnuemonia
A14A_ATOVAQUONE_EVER	Number	Integer	Taken Atovaquone for PCP prophylaxis ever or since the last visit	1=Yes, 0=No, 9=Unknown, Null=Never taken med to prevent pnuemonia
A14B_ATOVAQUONE_LY	Number	Integer	Taken Atovaquone for PCP prophylaxis in the last 12mo	1=Yes, 0=No, 9=Unknown, Null=Not in the last 12mo or never taken med to prevent pnuemonia
A14C_ATOVAQUONE_L3MO	Number	Integer	Taken Atovaquone for PCP prophylaxis in the last 3mo	1=Yes, 0=No, 9=Unknown, Null=Not in the last 3mo or never taken med to prevent pnuemonia
A14D_ATOVAQUONE_L3MO_DOSE	Text	Text	A14d atovaquone l3mo dose
A14E_ATOVAQUONE_LWK	Number	Integer	Taken Atovaquone for PCP prophylaxis in the last week	1=Yes, 0=No, 9=Unknown, Null=Not in the last week or never taken med to prevent pnuemonia
A15A_AEROPENTAMIDINE_EVER	Number	Integer	Taken Aeropentamidine for PCP prophylaxis ever or since the last visit	1=Yes, 0=No, 9=Unknown, Null=Never taken med to prevent pnuemonia
A15B_AEROPENTAMIDINE_LY	Number	Integer	Taken Aeropentamidine for PCP prophylaxis in the last 12mo	1=Yes, 0=No, 9=Unknown, Null=Not in the last 12mo or never taken med to prevent pnuemonia
A15C_AEROPENTAMIDINE_L3MO	Number	Integer	Taken Aeropentamidine for PCP prophylaxis in the last 3mo	1=Yes, 0=No, 9=Unknown, Null=Not in the last 3mo or never taken med to prevent pnuemonia
A15D_AEROPENTAMIDINE_L3MO_DOSE	Text	Text	A15d aeropentamidine l3mo dose
A15E_AEROPENTAMIDINE_LWK	Number	Integer	Taken Aeropentamidine for PCP prophylaxis in the last week	1=Yes, 0=No, 9=Unknown, Null=Not in the last week or never taken med to prevent pnuemonia
A16OTHERSPECIFY	Text	Text	Name of other med taken for PCP prophylaxis ever or since the last visit (free text). Null if no other med taken for PCP prophylaxis or never taken med to prevent pneumonia
A16A_OTHER_EVER	Number	Integer	Taken other med for PCP prophylaxis ever or since the last visit	1=Yes, 0=No, 9=Unknown, Null=Never taken med to prevent pnuemonia
A16B_OTHER_LY	Number	Integer	Taken other med for PCP prophylaxis in the last 12mo	1=Yes, 0=No, 9=Unknown, Null=Not in the last 12mo or never taken med to prevent pnuemonia
A16C_OTHER_L3MO	Number	Integer	Taken other med for PCP prophylaxis in the last 3mo	1=Yes, 0=No, 9=Unknown, Null=Not in the last 3mo or never taken med to prevent pnuemonia
A16D_OTHER_L3MO_DOSE	Text	Text	A16d other l3mo dose
A16E_OTHER_LWK	Number	Integer	Taken other med for PCP prophylaxis in the last week	1=Yes, 0=No, 9=Unknown, Null=Not in the last week or never taken med to prevent pnuemonia
A17CUTDOSE	Number	Integer	Ever cut down on dose of PCP prophylaxis.	1=Yes, 0=No, Null=Not taken any medicine for PCP prophylaxis in the last 3 months
A17A_OTHERDOSE	Text	Text	Dose of PCP prophylaxis medicine taken instead (free text). Null if did not cut down on dose or not taking any medicine for PCP prophylaxis in the last 3 months
A18NUMMISSDOSE	Number	Double	Missed doses of PCP prophylaxis in the last week.	#=Number of missed doses, 0=No/Not currently taking PCP prophylaxis
A19ORALSTEROID	Number	Integer	Taken oral steroid (e.g. Medrol or prednisone) for breathing in the last year or since the last visit.	1=Yes, but not in the last 3 mo, 2=Yes in the last 3mo, 0=No
A20IMMUNOSUPPRESSIVERX	Number	Integer	Taken immunosuppressant (e.g. Imuran or Cytoxan) in the last year or since the last visit.	1=Yes, 0=No
A21CHEMOTHERAPY	Number	Integer	Had chemotherapy in the last year or since the last visit.	1=Yes, 0=No
A23INHALER_LY	Number	Integer	Used inhalers in the last 12 mo or since last visit.	0=No, 1=In the last year/since last visit but not in the last 3 mo, 2=Yes in the last 3 mo, 9=Unknown
ADVAIR	Number	Integer	Taken Advair in the last year or since the last visit	0=No, 1=Yes, but not in the last 3 mo, 2=Yes in the last 3mo, 9=Unknown, Null=No inhalers in the last 12mo or since the last visit
AEROBID	Number	Integer	Taken Aerobid in the last year or since the last visit	0=No, 1=Yes, but not in the last 3 mo, 2=Yes in the last 3mo, 9=Unknown, Null=No inhalers in the last 12mo or since the last visit
ALBUTEROL	Number	Integer	Taken albuterol in the last year or since the last visit	0=No, 1=Yes, but not in the last 3 mo, 2=Yes in the last 3mo, 9=Unknown, Null=No inhalers in the last 12mo or since the last visit
ATROVENT	Number	Integer	Taken Atrovent in the last year or since the last visit	0=No, 1=Yes, but not in the last 3 mo, 2=Yes in the last 3mo, 9=Unknown, Null=No inhalers in the last 12mo or since the last visit
AZMACORT	Number	Integer	Taken Azmacort in the last year or since the last visit	0=No, 1=Yes, but not in the last 3 mo, 2=Yes in the last 3mo, 9=Unknown, Null=No inhalers in the last 12mo or since the last visit
COMBIVENT	Number	Integer	Taken Combivent in the last year or since the last visit	0=No, 1=Yes, but not in the last 3 mo, 2=Yes in the last 3mo, 9=Unknown, Null=No inhalers in the last 12mo or since the last visit
FLOVENT	Number	Integer	Taken Flovent in the last year or since the last visit	0=No, 1=Yes, but not in the last 3 mo, 2=Yes in the last 3mo, 9=Unknown, Null=No inhalers in the last 12mo or since the last visit
PULMICORT	Number	Integer	Taken Pulmicort in the last year or since the last visit	0=No, 1=Yes, but not in the last 3 mo, 2=Yes in the last 3mo, 9=Unknown, Null=No inhalers in the last 12mo or since the last visit
SEREVENT	Number	Integer	Taken Serevent in the last year or since the last visit	0=No, 1=Yes, but not in the last 3 mo, 2=Yes in the last 3mo, 9=Unknown, Null=No inhalers in the last 12mo or since the last visit
SPIRIVA	Number	Integer	Taken Spiriva in the last year or since the last visit	0=No, 1=Yes, but not in the last 3 mo, 2=Yes in the last 3mo, 9=Unknown, Null=No inhalers in the last 12mo or since the last visit
STEROID_INHALER	Number	Integer	Taken Steroid inhaler in the last year or since the last visit	0=No, 1=Yes, but not in the last 3 mo, 2=Yes in the last 3mo, 9=Unknown, Null=No inhalers in the last 12mo or since the last visit
QVAR	Number	Integer	Taken QVAR in the last year or since the last visit	0=No, 1=Yes, but not in the last 3 mo, 2=Yes in the last 3mo, 9=Unknown, Null=No inhalers in the last 12mo or since the last visit
UNKNOWN_INHALER	Number	Integer	Taken Unknown inhaler in the last year or since the last visit	0=No, 1=Yes, but not in the last 3 mo, 2=Yes in the last 3mo, 9=Unknown, Null=No inhalers in the last 12mo or since the last visit
B1TRAVEL_L3MO	Number	Integer	Traveled outside home state in last 3 MO	1=Yes, 0=No
B2TRAVEL_WHERE	Text	Text	Where did you travel? (free text)
B3PERSONCOUGH_L3MO	Number	Integer	Spent 10+ min in room/enclosed space w/person who had a cough in last 3MO	1=Yes, 0=No
B4PERSON_PCP	Number	Integer	Did person have PCP	1=Yes, 0=No, 9=Unknown
B5PERSON_HRSWK	Number	Integer	Average hours/week spent with person from B4 in last 3MO
B6CHILD_L3MO	Number	Integer	Spent 10+ min in room/enclosed space w/child <5 yo in last 3MO	1=Yes, 0=No
B7CHILD_HRSWK_L3MO	Number	Double	Hours/week spent with chld in B6 in last 3MO
C1ACTIVITY_L3MO	Number	Integer	Ourdoor activity in last 3MO	1=Yes, 0=No
C2ACTIVITIES	Text	Text	List of activities (free text)
C3ACTIVITIES_HRSWK	Number	Double	Hours/week spent doing activites from C2
D1ASTHMA	Number	Integer	Asthma dx (ever)	1=Yes, 0=No
D2ASTHMA_AGE	Number	Double	Age dx w/asthma
D2ASTHMA_AGEUNK	Yes/No		Age of asthma dx unknown	0=No, -1=Yes
D3ASTHMA_STILL	Number	Integer	Still have asthma	1=Yes, 0=No, 9=Unknown
D4ASTHMA_INHALER_L6MO	Number	Integer	Used inhaler in last 6MO for asthma	1=Yes, 0=No
D5COPD	Number	Integer	COPD dx (ever)	1=Yes, 0=No
D6COPD_AGE	Number	Integer	Age dx w/COPD
D6COPD_AGEUNK	Yes/No		Age of COPD dx unknown	0=No, -1=Yes
D7COPD_RX_EVER	Number	Integer	Ever taken rx for COPD	1=Yes, 0=No
D8COPD_RX_L6MO	Number	Integer	Used rx for COPD in last 6MO	1=Yes, 0=No, Null=Never taken rx for COPD
D9LUNGCANCER	Number	Integer	Lung cancer dx (ever)	1=Yes, 0=No
D10LUNGCANCER_AGE	Number	Integer	Age dx w/ lung cancer
D10LUNGCANCER_AGEUNK	Yes/No		Age of lung cancer dx unknown	0=No, -1=Yes
D11SARCOIDOSIS	Number	Integer	Sarcoidosis dx (ever)	1=Yes, 0=No
D12SARCOIDOSIS_AGE	Number	Integer	Age dx w/ sarcoidosis
D12SARCOIDOSIS_AGEUNK	Yes/No		Age of sarcoidosis dx unknown	0=No, -1=Yes
D13SLEEPAPNEA	Number	Integer	Sleep apnea dx (ever)	1=Yes, 0=No
D14SLEEPAPNEA_AGE	Number	Integer	Age dx w/ sleep apnea
D14SLEEPAPNEA_AGEUNK	Yes/No		Age of sleep apnea dx unknown	0=No, -1=Yes
D15PH	Number	Integer	Pulmonary hypertension dx (ever)	1=Yes, 0=No
D16TB	Number	Integer	Tuberculosis dx (ever)	1=Yes, 0=No
D17PCP	Number	Integer	Pneumocystis pneumonia (PCP) dx (ever)	1=Yes, 0=No
D18PNEUMONIA	Number	Integer	bronchopneumonia/other pneumonia dx (ever)	1=Yes, 0=No
D19CHESTOPERATION	Number	Integer	Chest operation (ever)	1=Yes, 0=No
E1IVDRUGS	Number	Integer	IV drug use (ever)	0=No, 1=Yes at least once, 2=Yes in last 6MO, 3=In last week, 8=Refused, 9=Unknown
E2MARIJUANA	Number	Integer	Smoked marijuana (ever)	0=No, 1=Yes at least once, 2=Yes in last 6MO, 3=In last week, 8=Refused, 9=Unknown
E3CRACK	Number	Integer	Smoked crack cocaine (ever)	0=No, 1=Yes at least once, 2=Yes in last 6MO, 3=In last week, 8=Refused, 9=Unknown
E4OTHERDRUGS	Number	Integer	Smoked/inhaled other drugs (ever)	0=No, 1=Yes at least once, 2=Yes in last 6MO, 3=In last week, 8=Refused, 9=Unknown
E5OTHERDRUGS_SPECIFIC	Text	Text	Name of other smoked/inhaled drugs
F1SMOKE	Number	Integer	Smoked at least 100 cig in entire lifetime	1=Yes, 0=No
F1A_NEWSMOKER	Number	Integer	Follow up visit only - Started smoking since last visit	1=Yes, 0=No
F2SMOKESTARTAGE	Number	Integer	Age when 1st started to smoke regularly
F2A_SMOKE1YR	Number	Integer	Smoked for less than 1 year	0=No, I smoked for more than 12 months, #=Number of months
F3PPD_AVG	Number	Double	Average cig/day for entire time smoked
F4SMOKE_NOW	Number	Integer	Currently smoke cigs	1=Yes, 0=No
F5PPD_NOW	Number	Double	Packs/day currenlty smoking
F6SMOKE_L30D	Number	Integer	Number of days smoked cigs in the past 30 days
F7QUIT	Number	Integer	Baseline visit: ever quit smoking for > 30 days. Follow up visit: quit smoking for > 30 days since last visit	1=Yes, 0=No
F7A_PPDB4QUIT	Number	Double	Follow up visit only: packs/day participant was smoking before they quit
F8QUITPRODMETH	Text	Text	Products/methods participant used to help them quit smoking
F9QUIT_DAYS	Number	Long Integer	Baseline visit: Total days quit smoking prior to visit. Follow up visit: Total days quit smoking between prior visit & current visit
F10TIMELASTSMOKEREG	Number	Integer	How long since last smoked regularly	1=Still smoking, 2= <6MO, 3= 6-12MO, 4= >1 yr ago
F11QUITMORETHANONCE	Number	Integer	Quit smoking more than once	1=Yes, 0=No
F12AGELASTSMOKEREG	Number	Integer	Age last smoked regularly
F13SMOKECONTINUOUSLY	Number	Integer	Smoked continuously from time participant started to smoked until they were the age listed in previous question	1=Yes, 0=No
PACK_YEARS	Number	Double	Pack years
F14CIGAR	Number	Integer	Smoked cirgar at least 20 times in entire life	1=Yes, 0=No
F15CIGAR_NOW	Number	Integer	Currently smoke cigars	1=Yes, 0=No, Null=Skipped b/c never smoked cigars
F16PIPE	Number	Integer	Smoked tobacco pipe at least 20 times in entire life	1=Yes, 0=No
F17PIPE_NOW	Number	Integer	Currently smoked tobacco pipe	1=Yes, 0=No, Null=Skipped b/c never smoked tobacco pipe
F18LIVEBEFORE18	Number	Integer	Before age 18, lived with person who regurarly smoked in the home	1=Yes, 0=No
F19LIVESINCE18	Number	Integer	Since age 18, lived with person who regurarly smoked in the home	1=Yes, 0=No
F20SMOKEINDOORS	Number	Integer	Since age 18, regularly spent time indoors where there were people smoking	1=Yes, 0=No
G1DIABETES	Number	Integer	Diabetes dx (ever)	1=Yes, 0=No
G2DIABETES_AGE	Number	Integer	Age dx w/ diabetes
G2DIABETES_AGEUNK	Yes/No		Age of diabetes dx unknown	0=No, -1=Yes
G3CANCER	Number	Integer	Cancer dx (ever)	1=Yes, 0=No
G4CANCER_AGE	Number	Integer	Age dx w/ cancer
G4CANCER_AGEUNK	Yes/No		Age of cancer dx unknown	0=No, -1=Yes
G5CANCER_KIND	Text	Text	Kind of cancer (free text)
G7HEPATITIS	Number	Integer	Hepatitis dx (ever)	1=Yes, 0=No
G8HEPATITIS_AGE	Number	Integer	Age dx w/hepatitis
G8HEPATITIS_AGEUNK	Yes/No		Age of hepatitis dx unknown	0=No, -1=Yes
G9HEPATITIS_A	Yes/No		Hepatitis A (HAV)	0=No, -1=Yes
G9HEPATITIS_B	Yes/No		Hepatitis B (HBV)	0=No, -1=Yes
G9HEPATITIS_C	Yes/No		Hepatitis C (HCV)	0=No, -1=Yes
G9HEPATITIS_UNK	Yes/No		Type of hepatitis unknown	0=No, -1=Yes
G10HEPATITIS_STILLHAVEIT	Number	Long Integer	Still have hepatitis	1=Yes, 0=No
G11HEPATITIS_TX	Number	Integer	Treated for hepatitis	1=Yes, 0=No, 9=Unknown
G12HEPATITIS_MED	Text	Text	Medication taken to treat hepatitis (free text)
H1COUGH	Number	Integer	Usually have a cough, excluding clearning of throat	1=Yes, 0=No
H2COUGH_QDS	Number	Integer	Usually cough as much as 4x/day, 4 or more days/week	1=Yes, 0=No
H3COUGH_AM	Number	Integer	Usually cough on getting up or 1st thing in the morning	1=Yes, 0=No
H4COUGH_REST	Number	Integer	Usually cough during the rest of the day or at night	1=Yes, 0=No
H5COUGH_3MO	Number	Integer	Usually cough like this on most days 3 consecutive months or more during the year	1=Yes, 0=No
H6COUGH_YRS	Number	Integer	Number of years the participant had this cough
H7PHLEGM	Number	Integer	Usually bring up phlegm from chest	1=Yes, 0=No
H8PHLEGM_TID	Number	Integer	Usually bring up phlegm as much as twice a day on 4 or more days/week	1=Yes, 0=No
H9PHLEGM_AM	Number	Integer	Usually bring up phlegm on getting up or 1st thing in the morning	1=Yes, 0=No
H10PHLEGM_REST	Number	Integer	Usually bring up phlegm during the rest of the day or at night	1=Yes, 0=No
H11PHLEGM_3MO	Number	Integer	Usually bring up phlegm on most days for 3 consecutive months or more during the year	1=Yes, 0=No
H12PHLEGM_YRS	Number	Double	Number of years the participant had trouble with phlegm
H13WHEEZE	Number	Integer	Attack of wheezing or whistling in chest that made you feel short of breath (ever)	1=Yes, 0=No
H14WHEEZE_2X	Number	Integer	Had 2 or more such attacks (ever)	1=Yes, 0=No
H15WHEEZE_TX	Number	Integer	Required medicine to treat such attacks (ever)	1=Yes, 0=No
H16WHEEZE_L12MO	Number	Integer	Had wheez or whistling in chest in last 12MO	1=Yes, 0=No
H17WHEEZE_L12MO_COLD	Number	Integer	Had wheez/whistling during last 12MO when you had a cold	1=Yes, 0=No
H18WHEEZE_L12MO_OCCASION	Number	Integer	Had wheez/whistling during last 12MO occasionally apart from colds	1=Yes, 0=No
H19WHEEZE_L12MO_WK	Number	Integer	Had wheez/whistling during last 12MO more than once/week	1=Yes, 0=No
H20WHEEZE_L12MO_AMPM	Number	Integer	Had wheez/whistling during last 12MO most days/nights	1=Yes, 0=No
H21WALK	Number	Integer	Unable to walk due to a condition other than shortness of breath	1=Yes, 0=No
H22DYSPNEA_DAYS	Number	Integer	Ever had shortness of breath/dyspnea	0=No, #=Duration (days) that person has had a dyspnea. This would be answered yes even if the person only had an attack 1 time several years ago.
H23FEVERS_DAYS	Number	Integer	Currently having fevers	0=No, #=Duration (days) that person has had a fever
H24NASALCONGESTION_DAYS	Number	Integer	Currently have runny nost or nasal congestion	0=No, #=Duration (days) that person has had a runny nose or nasal congestion
H25SORETHROAT_DAYS	Number	Double	Currently have sore throat	0=No, #=Duration (days) that person has had a sore throat
I1EXPOSURE	Number	Integer	Regular contact with vapors/gasses/dusts/fumes	1=Yes, 0=No
I2GAS	Number	Double	Contact w/irritant gases (e.g. chlorine or ammonia)	0=No, >0=years of contact w/gases
I3FIRE	Number	Integer	Contact w/fire, smoke, or other combustion products	0=No, >0=years of contact w/fire or related products
I4OIL	Number	Double	Contact w/incinerators, boilers, or oil refineries	0=No, >0=years of contact w/incinerators, boilers, or oil refineries
I5COAL	Number	Double	Contact w/coal dust/powder	0=No, >0=years of contact w/coal dust/powder
I6SILICA	Number	Double	Contact w/silica, sand, concrete dust, or cement dust	0=No, >0=years of contact w/silica, sand, concrete dust, or cement dust
I7ENGINE	Number	Double	Contact w/indoor fuel powered motors, compressors, or engines	0=No, >0=years of contact w/indoor fuel powered motors, compressors, or engines
I8DIESEL	Number	Double	Contact w/diesel engine exhaust	0=No, >0=years of contact w/diesel engine exhaust
I9FLOUR	Number	Double	Contact w/wheat flower or other grain dusts	0=No, >0=years of contact w/wheat flower or other grain dusts
I10ANIMAL	Number	Double	Contact w/animal feeds or fodder	0=No, >0=years of contact w/animal feeds or fodder
I11COTTON	Number	Double	Contact w/cotton dust or cotton processing	0=No, >0=years of contact w/cotton dust or cotton processing
I12WOOD	Number	Double	Contact w/wood dust or saw dust	0=No, >0=years of contact w/wood dust or saw dust
I13CADMIUM	Number	Double	Contact w/cadmium fumes or batteries or silver solder	0=No, >0=years of contact w/cadmium fumes or batteries or silver solder
I14METAL	Number	Double	Contact w/other metal dusts or metal fumes	0=No, >0=years of contact w/other metal dusts or metal fumes
I15WELDING	Number	Double	Contact w/welding or flame cutting	0=No, >0=years of contact w/welding or flame cutting
I16FIBERS	Number	Double	Contact w/fiberglass, asbestos, or other man-made fibers	0=No, >0=years of contact w/fiberglass, asbestos, or other man-made fibers
I17EXPLOSIVES	Number	Double	Contact w/explosives or blasting fumes	0=No, >0=years of contact w/explosives or blasting fumes
I18OTHER_YRS	Number	Double	Contact w/other vapors/gases/dusts/fumes not previously mentioned	0=No, >0=years of contact w/other vapors/gases/dusts/fumes not previously mentioned
I18OTHER	Text	Text	Name of other vapors/gases/dusts/fumes not previously mentioned (free text)
J1PARENTS_COPD	Number	Integer	Biological parents had COPD	1=Yes, 0=No, 9=Unknown
J2PARENTS_ASTHMA	Number	Integer	Biological parents had asthma	1=Yes, 0=No, 9=Unknown
J3PARENTS_LUNGCANCER	Number	Integer	Biological parents had lung cancer	1=Yes, 0=No, 9=Unknown
J4PARENTS_OTHER	Number	Integer	Biological parents had other lung disease	1=Yes, 0=No, 9=Unknown
J4PARENTS_OTHERSPECIFY	Text	Text	Other specific lung disease that biological parents had (free text)
SGRQ_DONE	Number	Double	St George's Respirator Questionnaire done	1=Yes, 0=No
SYMPTOMS_SCORE	Number	Double	Effect of respiratory symptoms, their frequency & severity
ACTIVITY_SCORE	Number	Double	Activities that cause or are limited by breathlessness
IMPACTS_SCORE	Number	Double	Range of aspects concerned w/social functioning & psychological disturbances resulting from airways disease
SGRQ_TOTAL_SCORE	Number	Double	% overall respiratory impairment	0=Best possible health status, 100=Worst possible health status
CURRENT_HEALTH	Number	Integer	Rating of current health.	4=Very good, 3=Good, 2=Fair, 1=Poor, 0=Very poor
SER_ADIPONECTIN	Number	Double	Serum Adiponectin, mean (ng/mL)
SER_CRP	Number	Double	Serum C-reactive protein, mean (ng/mL)
SER_D2D	Number	Double	Serum D-Dimer (ng/mL)
SER_ET1	Number	Double	Serum Endothelin 1 (pg/mL)
SER_IFN-G	Number	Double	Serum Interferon gamma (pg/mL)
SER_IL2_sRa	Number	Double	Serum Interleukin 2 - soluble receptor-alpha
SER_IL6	Number	Double	Serum Interleukin 6 (pg/mL)
SER_IL8	Number	Double	Serum Interleukin 8 (pg/mL)
SER_sCD163	Number	Double	Serum Soluable Cluster of Differentiation 163 (ng/mL)
SER_LEPTIN	Number	Double	Serum Leptin, mean (pg/mL)
ATS	Number	Integer	PFT meets ATS standards	1=Yes, 0=No
PRE_ACCEPTABLE	Number	Long Integer	Pre-albuterol spirometry accepatbale for data analysis	1=Yes, 0=No, 2=Categorical-analysis only
PRE_FVC	Number	Double	Pre-albuterol FVC
PRE_FVCPP	Number	Double	Pre-albuterol FVC % predicted
PRE_FEV1	Number	Double	Pre-albuterol FEV1
PRE_FEV1PP	Number	Double	Pre-albuterol FEV1 % predicted
PRE_FEF25	Number	Double	Pre-albuterol FEF 25-75%
PRE_FEF25PP	Number	Double	Pre-albuterol FEF 25-75%, % predicted
PRE_FEV1FVC	Number	Double	Ratio of Pre FEV1/Pre FVC
POST_ACCEPTABLE	Number	Long Integer	Post-albuterol spirometry accepatbale for data analysis	1=Yes, 0=No, 2=Categorical-analysis only
POST_FVC	Number	Double	Post-albuterol FVC
POST_FVCPP	Number	Double	Post-albuterol FVC % predicted
POST_FEV1	Number	Double	Post-albuterol FEV1
POST_FEV1PP	Number	Double	Post-albuterol FEV1 % predicted
POST_FEF25	Number	Double	Post-albuterol FEF 25-75%
POST_FEF25PP	Number	Double	Post-albuterol FEF 25-75%, % predicted
POST_FEV1FVC	Number	Double	Ratio of Post FEV1/Post FVC
GOLD	Number	Long Integer	GOLD COPD stage	0=No to low risk of COPD, 1=Mild COPD, 2=Moderate COPD, 3=Severe COPD, 4=Very severe COPD
DLCO_ACCEPTABLE	Number	Long Integer	DLCO accepatbale for data analysis	1=Yes, 0=No, 2=Categorical-analysis only
DLCO	Number	Double	DLCO - observed value
DLCOPP_FINAL	Number	Double	% predicted DLco including any adjustments for COHgb & or Hgb
